# Supplementary material for: Transcriptomic profiling reveals disease-specific characteristics of epithelial cells in idiopathic pulmonary fibrosis
Source: Respir Res. 2020 Jun 30;21:165. doi: 10.1186/s12931-020-01414-z (PMC7329456; doi:10.1186/s12931-020-01414-z)
Supplement: Supplementary file 1 — Additional file 1: Supplementary Table 1. List of Differentially Expressed Genes. A total of 199 genes were differentially expressed in MSC-like cell-derived ECs from IPF versus non-IPF patients, with 80 genes upregulated and 119 genes downregulated in IPF-ECs. Abbreviations used: CPM, counts per million (reads mapped); EC, epithelial cell; FC, fold change; FDR, false discovery rate; IPF, idiopathic pulmonary fibrosis; MSC, mesenchymal stem cell. [file 12931_2020_1414_MOESM1_ESM.xlsx]

## Sheet: DE genes (n=199)
ENTREZID	SYMBOL	logFC	logCPM	PValue	FDR
4166	CHST6	-3.1342	2.90512	7.48427e-08	0.00155828
4319	MMP10	2.74481	5.74372	1.23717e-07	0.00155828
51676	ASB2	2.85205	1.96829	3.09209e-07	0.00230134
54886	PLPPR1	3.75732	2.04083	3.91911e-07	0.00230134
115362	GBP5	-3.36341	-1.15215	4.56779e-07	0.00230134
132724	TMPRSS11B	-6.43368	4.46023	1.09017e-06	0.00395202
145741	C2CD4A	4.69227	2.97056	1.09818e-06	0.00395202
43849	KLK12	-4.34204	6.51316	1.29966e-06	0.00409247
6337	SCNN1A	-1.39266	6.72491	1.5869e-06	0.00424816
2798	GNRHR	-5.27018	-1.35758	1.68638e-06	0.00424816
3855	KRT7	1.92695	10.1494	2.20485e-06	0.00476602
1134	CHRNA1	5.18529	1.28836	2.27035e-06	0.00476602
84419	C15orf48	-2.12404	3.05681	3.12066e-06	0.00604711
353139	LCE2A	-5.56896	-2.14202	4.66884e-06	0.00784812
9407	TMPRSS11D	-4.01171	5.28413	4.71226e-06	0.00784812
8912	CACNA1H	8.25037	0.88942	4.98471e-06	0.00784812
669	BPGM	2.59164	7.08079	5.31981e-06	0.00788302
120892	LRRK2	-3.05566	1.07628	5.81076e-06	0.0080612
100750246	HIF1A-AS1	3.35612	-1.06271	6.08006e-06	0.0080612
59352	LGR6	2.58068	-0.00984666	6.40928e-06	0.00807281
90161	HS6ST2	1.73647	4.21718	7.51812e-06	0.00880276
50617	ATP6V0A4	2.13321	0.55277	7.80989e-06	0.00880276
27063	ANKRD1	3.38948	2.39125	8.28348e-06	0.00880276
6096	RORB	4.42516	-0.801237	8.38658e-06	0.00880276
4255	MGMT	-1.27135	4.33925	9.94735e-06	0.0100233
276	AMY1A	-3.85486	2.14129	1.10995e-05	0.0105289
441478	NRARP	-2.87902	2.42691	1.13475e-05	0.0105289
653583	PHLDB3	-1.78925	4.06639	1.17475e-05	0.0105289
55897	MESP1	-5.18502	-1.87742	1.21209e-05	0.0105289
114786	XKR4	5.5368	-1.22416	1.26725e-05	0.0106411
63950	DMRTA2	-6.92691	-1.03531	1.37364e-05	0.0106903
151556	GPR155	1.39127	4.73819	1.44295e-05	0.0106903
9119	KRT75	3.26734	8.40815	1.47894e-05	0.0106903
80731	THSD7B	5.46126	-0.488463	1.48257e-05	0.0106903
115361	GBP4	-2.2974	0.279105	1.51648e-05	0.0106903
147920	IGFL2	-3.09342	-1.39654	1.52774e-05	0.0106903
170680	PSORS1C2	-4.16927	0.733635	1.65492e-05	0.0110077
3976	LIF	4.42499	5.0567	1.66049e-05	0.0110077
191585	PLAC4	-4.82145	0.328621	1.75281e-05	0.0113218
285382	C3orf70	3.70901	-2.99136	1.85745e-05	0.0116978
131096	KCNH8	5.50345	-2.24977	1.94559e-05	0.011954
83699	SH3BGRL2	-1.99328	5.11763	2.02265e-05	0.0121315
3575	IL7R	3.66955	3.78558	2.08215e-05	0.012198
4585	MUC4	-2.83955	1.79717	2.20927e-05	0.0126486
84651	SPINK7	-6.50049	6.39153	2.36694e-05	0.012999
3576	CXCL8	4.36254	7.07037	2.37369e-05	0.012999
6578	SLCO2A1	3.41657	1.87225	2.51525e-05	0.0134812
250	ALPP	5.75975	-1.35927	2.67348e-05	0.0137595
27284	SULT1B1	-2.76336	2.14374	2.72091e-05	0.0137595
55879	GABRQ	-4.29638	-3.03199	2.73103e-05	0.0137595
440854	CAPN14	-2.55754	1.68939	2.81899e-05	0.0139242
4118	MAL	-4.69606	6.52455	2.91742e-05	0.0139393
1955	MEGF9	1.81144	6.90008	2.93272e-05	0.0139393
4248	MGAT3	-2.80481	1.34331	3.04181e-05	0.0140033
2267	FGL1	3.41238	-1.22323	3.10937e-05	0.0140033
394263	MUC21	-2.96948	5.07445	3.11296e-05	0.0140033
116362	RBP7	-2.06188	-0.94549	3.4597e-05	0.0151172
79669	C3orf52	1.08794	4.63318	3.48059e-05	0.0151172
66002	CYP4F12	-3.9311	1.65949	3.64482e-05	0.0155621
114905	C1QTNF7	4.72758	-2.25117	3.71146e-05	0.0155826
7291	TWIST1	-4.10556	0.147495	3.85824e-05	0.0159007
100126311	MIR147B	-2.12544	0.67772	3.97216e-05	0.0159007
548644	POLR2J3	-2.47292	7.29005	3.97661e-05	0.0159007
9022	CLIC3	-1.97524	5.50231	4.10395e-05	0.0161535
1543	CYP1A1	3.82588	6.80467	4.40751e-05	0.0170815
1958	EGR1	-2.45379	6.36946	4.53938e-05	0.017326
345274	SLC10A6	-2.02356	3.70359	4.70437e-05	0.0176413
102724344	LINC02188	-2.64363	-0.0674304	4.76206e-05	0.0176413
5352	PLOD2	1.81154	8.28469	4.85743e-05	0.0177338
137797	LYPD2	-4.6824	1.42071	5.02183e-05	0.0178622
192134	B3GNT6	-3.20952	-0.157208	5.03439e-05	0.0178622
2568	GABRP	-3.34116	-1.49712	5.54508e-05	0.0194008
6590	SLPI	-3.57678	9.74664	5.66835e-05	0.0195605
5645	PRSS2	4.85701	-0.444968	5.92388e-05	0.0201443
26051	PPP1R16B	-4.06859	1.59	6.01676e-05	0.0201443
3897	L1CAM	4.43836	5.87409	6.07743e-05	0.0201443
26	AOC1	-3.67533	3.02332	6.22503e-05	0.0203655
23670	CEMIP2	1.32165	6.35757	6.47919e-05	0.0209253
10687	PNMA2	4.20326	-1.51203	6.75229e-05	0.0215313
101928844	LOC101928844	-3.46251	-2.76261	7.1481e-05	0.0223194
51299	NRN1	-4.22723	-3.09519	7.21031e-05	0.0223194
5743	PTGS2	2.22372	8.85818	7.26526e-05	0.0223194
83543	AIF1L	-2.79128	3.97523	7.40472e-05	0.022389
339967	TMPRSS11A	-5.11877	1.54291	7.46566e-05	0.022389
246721	POLR2J2	-2.56959	6.9258	7.59487e-05	0.0225085
140828	LINC00261	3.00417	3.34399	7.81513e-05	0.022892
25791	NGEF	-4.02512	0.842281	8.44017e-05	0.0244387
2786	GNG4	-4.30157	-0.442112	8.56645e-05	0.0245224
5924	RASGRF2	3.21854	4.10377	8.90164e-05	0.0251014
2644	GCHFR	-3.21701	4.23656	9.05172e-05	0.0251014
239	ALOX12	-3.18835	1.91358	9.13181e-05	0.0251014
1437	CSF2	4.16505	3.40096	9.49959e-05	0.0251014
1080	CFTR	-2.84456	1.04173	9.5087e-05	0.0251014
3383	ICAM1	3.44147	7.99959	9.54841e-05	0.0251014
440590	ZYG11A	-2.64511	0.348808	9.57065e-05	0.0251014
10321	CRISP3	-4.26872	3.46286	9.71188e-05	0.0251014
3579	CXCR2	-2.83489	-0.205936	9.72601e-05	0.0251014
6469	SHH	3.52742	-1.19564	9.76513e-05	0.0251014
284551	LINC01226	-4.68867	-2.7891	9.946e-05	0.025308
84820	POLR2J4	-1.78556	5.76032	0.000102675	0.0258649
120114	FAT3	3.33726	0.382212	0.000107608	0.0268392
100129794	SLC25A21-AS1	-1.8637	-0.682645	0.000111629	0.027569
653602	NA	-1.88761	3.17199	0.000116676	0.0285357
100271927	RASA4B	-2.2044	6.43051	0.000119238	0.028785
10156	RASA4	-2.49325	6.1344	0.000119981	0.028785
85455	DISP2	3.31796	1.7856	0.000125663	0.0296273
10388	SYCP2	-1.74513	0.171318	0.000125844	0.0296273
151354	FAM84A	-2.09756	5.01848	0.000128231	0.0297387
653361	NCF1	-1.70258	0.29794	0.000128678	0.0297387
8000	PSCA	-3.72359	7.24702	0.000131729	0.0299595
55040	EPN3	-1.80907	5.26704	0.000132221	0.0299595
168667	BMPER	3.34294	1.81592	0.000133201	0.0299595
100134938	UPK3BL1	-2.68458	6.89717	0.000142213	0.0317033
8470	SORBS2	-1.89616	2.02259	0.000147944	0.0324237
6517	SLC2A4	-2.46915	-2.50894	0.000148018	0.0324237
6664	SOX11	4.7824	-2.76579	0.000158468	0.0344136
100129792	CCDC152	-3.28453	-0.946667	0.000162032	0.0345843
89958	SAPCD2	-2.40583	2.71253	0.000163159	0.0345843
8416	ANXA9	-3.28519	2.96433	0.000163373	0.0345843
1559	CYP2C9	-3.40701	-0.620139	0.000168068	0.0352817
30850	CDR2L	1.06101	5.24054	0.00017288	0.0359919
51560	RAB6B	2.45554	3.16058	0.000176182	0.0363788
639	PRDM1	-2.21562	4.00128	0.000178332	0.0365232
51316	PLAC8	-3.70616	4.31764	0.000183023	0.0368281
860	RUNX2	-1.77171	1.8766	0.00018334	0.0368281
64407	RGS18	3.72073	-0.0469713	0.000185243	0.0368281
54869	EPS8L1	-1.91684	6.89489	0.000185668	0.0368281
146439	BICDL2	-2.53799	4.54923	0.000188857	0.037168
6523	SLC5A1	-2.75758	2.71264	0.000194699	0.0380207
92691	TMEM169	-2.43647	-0.562069	0.000197635	0.0380841
65108	MARCKSL1	1.18826	6.0341	0.000198314	0.0380841
10893	MMP24	3.46774	0.265254	0.00019956	0.0380841
8507	ENC1	1.63016	6.1193	0.000209758	0.0395173
283316	CD163L1	2.92839	1.76819	0.000210207	0.0395173
8128	ST8SIA2	5.06198	-3.4429	0.000212465	0.0395929
2525	FUT3	-2.18481	4.81316	0.000214537	0.0395929
146325	PRR35	-4.98367	-3.46404	0.00021932	0.0395929
5313	PKLR	4.99834	-3.47696	0.00021984	0.0395929
389816	LRRC26	-3.86517	0.41467	0.000220553	0.0395929
1146	CHRNG	-7.37966	-0.55339	0.000220666	0.0395929
4846	NOS3	-2.81242	0.596972	0.000221611	0.0395929
794	CALB2	-4.19534	0.339047	0.000229536	0.0404521
7035	TFPI	1.85503	2.93884	0.000229631	0.0404521
8987	STBD1	1.12872	4.46684	0.000237658	0.0412411
51458	RHCG	-3.17825	7.1655	0.000238099	0.0412411
3993	LLGL2	-1.23335	5.51773	0.000239022	0.0412411
260434	PYDC1	-6.35449	-2.66067	0.000244736	0.0417051
100631383	FAM47E-STBD1	1.12618	4.42746	0.000245022	0.0417051
2125	EVPL	-1.54653	7.60984	0.000248083	0.0419427
53942	CNTN5	3.89585	-0.464491	0.00025105	0.041986
23231	SEL1L3	0.914163	7.8356	0.000253292	0.041986
64137	ABCG4	-2.14777	1.24739	0.000253339	0.041986
9672	SDC3	1.05408	6.9651	0.000259816	0.0425394
1259	CNGA1	-2.78522	2.33562	0.000262498	0.0425394
51181	DCXR	-1.11115	4.37362	0.000265943	0.0425394
80114	BICC1	1.98578	4.18667	0.000266028	0.0425394
26050	SLITRK5	-1.7339	0.48193	0.000266373	0.0425394
4948	OCA2	-3.64177	-0.952756	0.000267643	0.0425394
203447	NRK	3.97638	2.31474	0.000269837	0.0425394
140893	RBBP8NL	-2.81527	1.22005	0.000270188	0.0425394
114757	CYGB	2.11845	6.63687	0.000281376	0.0440127
4110	MAGEA11	-4.36948	-2.10798	0.000283776	0.0440127
3172	HNF4A	3.57787	-0.371495	0.000286495	0.0440127
84803	GPAT3	-2.73424	1.39617	0.000286534	0.0440127
57624	NYAP2	3.77868	-1.14693	0.000289198	0.0440676
2554	GABRA1	6.02424	-2.87009	0.0002932	0.0440676
80201	HKDC1	2.57184	2.34093	0.000294525	0.0440676
51703	ACSL5	1.82625	2.45407	0.000297618	0.0440676
221468	TMEM217	1.81963	1.54367	0.000300737	0.0440676
1475	CSTA	-2.93129	10.523	0.00030111	0.0440676
10317	B3GALT5	-3.48886	2.26946	0.000301559	0.0440676
10855	HPSE	-2.25263	3.5103	0.000303186	0.0440676
6318	SERPINB4	-3.02418	6.09582	0.000303293	0.0440676
59277	NTN4	1.61649	6.01068	0.000304385	0.0440676
199920	FYB2	2.92617	-2.42732	0.000310779	0.0445563
9162	DGKI	2.5369	-1.40064	0.000314339	0.0445563
10507	SEMA4D	-1.93732	2.71985	0.000315501	0.0445563
101927318	LOC101927318	-4.43628	0.0581349	0.000315616	0.0445563
9603	NFE2L3	-1.1197	4.55232	0.000316604	0.0445563
5509	PPP1R3D	-1.28669	4.25016	0.000323178	0.0452287
285386	TPRG1	-2.16108	4.81177	0.000326417	0.0453337
7048	TGFBR2	1.8469	9.44038	0.000327527	0.0453337
164237	WFDC13	-6.14494	-2.79784	0.000332944	0.0455776
374786	EFCAB5	1.85994	-1.4612	0.000334135	0.0455776
221395	ADGRF5	3.13951	2.73326	0.000336069	0.0455776
93034	NT5C1B	-3.6603	-3.39171	0.000336526	0.0455776
3695	ITGB7	-2.88372	2.25118	0.000342431	0.0461293
9478	CABP1	-4.57413	-3.67013	0.000346431	0.0464199
4360	MRC1	4.50619	-1.13744	0.000348339	0.0464285
101927630	LOC101927630	3.83039	-1.42641	0.000360807	0.0478352
137835	TMEM71	-3.23385	0.770119	0.000363455	0.0478352
8938	BAIAP3	-1.99106	0.311495	0.000364589	0.0478352
162461	TMEM92	1.12061	4.23606	0.000375582	0.0490222
28983	TMPRSS11E	-3.11405	5.97825	0.000380267	0.0493196
4613	MYCN	-3.978	-3.25011	0.000381854	0.0493196
219833	C11orf45	1.34321	3.44155	0.000386541	0.0493196
24145	PANX1	1.09457	6.60904	0.000386702	0.0493196
4005	LMO2	-2.63154	1.70341	0.00038765	0.0493196
1775	DNASE1L2	-2.64575	1.58736	0.000394336	0.0499182
